# Supplementary material for: Ruminal Transcriptomic Analysis of Grass-Fed and Grain-Fed Angus Beef Cattle
Source: PLoS One. 2015 Jun 19;10(6):e0116437. doi: 10.1371/journal.pone.0116437 (PMC4475051; doi:10.1371/journal.pone.0116437)
Supplement: S1 Table — (XLS) [file pone.0116437.s002.xls]

## Sheet: Sheet1
Genes	Purpose	Primers	Sequence
GSTA2	Gene expression	F	5’-AGCCATTCTCAACTACATTGCC-3’
		R	5’-CCACGCCCTCTGAGTACATATC-3’
PTGR1	Gene expression	F	5’-ACTGTCTCTGGCTCTGGGAA-3’
		R	5’-TCCACAGATGTCCAACAGGC-3’
SIK1	Gene expression	F	5’-CTGTCAGCCGTGGAGTACTG-3’
		R	5’-CCAAACCCAAAATCCGCCAG-3’
FGFR3	Gene expression	F	5’-GACAGATGCTCCGTCCTCAG-3’
		R	5’-CCGTTCTTCAGCCAGGTGAT-3’
DHRS7	Gene expression	F	5’-GCCCCTTGACCTGACTGAC-3’
		R	5’-ACACAAAGCACGCTGGGAT-3’
MPZL2	Gene expression	F	5’-AGCCCCACCTTTCATTCCAG-3’
		R	5’-GCCTGTGAGTCATTCCTGCT-3’
KRT36	Gene expression	F	5’-GCGAGTGGTACGAGTCTCAG-3’
		R	5’-GCCTTGGTCAGCAGGATCTT-3’
OCLN	Gene expression	F	5’-ACACCAGCCATGTCATCCAG-3’
		R	5’-CGAACGTGCATCTCTCCACT-3’
CWH43	Gene expression	F	5’-TTGGCGAGTGGATTGATGCT-3’
		R	5’-GTGGGCAGGTAAAGGAGTCC-3’
DSC3	Gene expression	F	5’-CCGGAAAGCAGTAGAGTTGGT-3’
		R	5’-GGTGTCTGCTCCAAAATGCTG-3’
LPAR2	Gene expression	F	5’-GCTGCCTCACTGTCCAATCT-3’
		R	5’-GCCACCACGACCAGATCTTT-3’
THBS4	Gene expression	F	5’-CTCTGAGTTGGTGGCTGATTCT-3’
		R	5’-AGGCGATCAAAATTCTGGGTCT-3’
GAPDH	Gene expression	F	5’-GATTGTCAGCAATGCCTCCT-3’
		R	5’-TCGTGGAGGGACTTATGACC-3’
