# Supplementary material for: Ruminal Transcriptomic Analysis of Grass-Fed and Grain-Fed Angus Beef Cattle
Source: PLoS One. 2015 Jun 19;10(6):e0116437. doi: 10.1371/journal.pone.0116437 (PMC4475051; doi:10.1371/journal.pone.0116437)
Supplement: S2 Table — (XLS) [file pone.0116437.s003.xls]

## Sheet: Table S1
Ensemble Gene ID
ENSBTAG00000000005
ENSBTAG00000000008
ENSBTAG00000000009
ENSBTAG00000000010
ENSBTAG00000000011
ENSBTAG00000000012
ENSBTAG00000000013
ENSBTAG00000000014
ENSBTAG00000000015
ENSBTAG00000000016
ENSBTAG00000000019
ENSBTAG00000000020
ENSBTAG00000000021
ENSBTAG00000000022
ENSBTAG00000000023
ENSBTAG00000000024
ENSBTAG00000000025
ENSBTAG00000000026
ENSBTAG00000000027
ENSBTAG00000000029
ENSBTAG00000000030
ENSBTAG00000000031
ENSBTAG00000000032
ENSBTAG00000000033
ENSBTAG00000000037
ENSBTAG00000000039
ENSBTAG00000000040
ENSBTAG00000000042
ENSBTAG00000000044
ENSBTAG00000000046
ENSBTAG00000000049
ENSBTAG00000000050
ENSBTAG00000000052
ENSBTAG00000000053
ENSBTAG00000000054
ENSBTAG00000000056
ENSBTAG00000000057
ENSBTAG00000000059
ENSBTAG00000000060
ENSBTAG00000000061
ENSBTAG00000000062
ENSBTAG00000000064
ENSBTAG00000000065
ENSBTAG00000000066
ENSBTAG00000000067
ENSBTAG00000000070
ENSBTAG00000000071
ENSBTAG00000000072
ENSBTAG00000000073
ENSBTAG00000000074
ENSBTAG00000000076
ENSBTAG00000000077
ENSBTAG00000000078
ENSBTAG00000000079
ENSBTAG00000000080
ENSBTAG00000000081
ENSBTAG00000000082
ENSBTAG00000000084
ENSBTAG00000000085
ENSBTAG00000000087
ENSBTAG00000000088
ENSBTAG00000000090
ENSBTAG00000000091
ENSBTAG00000000092
ENSBTAG00000000094
ENSBTAG00000000095
ENSBTAG00000000097
ENSBTAG00000000098
ENSBTAG00000000099
ENSBTAG00000000100
ENSBTAG00000000102
ENSBTAG00000000103
ENSBTAG00000000105
ENSBTAG00000000106
ENSBTAG00000000108
ENSBTAG00000000109
ENSBTAG00000000111
ENSBTAG00000000113
ENSBTAG00000000115
ENSBTAG00000000118
ENSBTAG00000000119
ENSBTAG00000000120
ENSBTAG00000000123
ENSBTAG00000000124
ENSBTAG00000000125
ENSBTAG00000000128
ENSBTAG00000000130
ENSBTAG00000000131
ENSBTAG00000000132
ENSBTAG00000000133
ENSBTAG00000000134
ENSBTAG00000000137
ENSBTAG00000000138
ENSBTAG00000000139
ENSBTAG00000000140
ENSBTAG00000000141
ENSBTAG00000000144
ENSBTAG00000000145
ENSBTAG00000000146
ENSBTAG00000000147
ENSBTAG00000000149
ENSBTAG00000000152
ENSBTAG00000000153
ENSBTAG00000000154
ENSBTAG00000000156
ENSBTAG00000000157
ENSBTAG00000000158
ENSBTAG00000000160
ENSBTAG00000000161
ENSBTAG00000000162
ENSBTAG00000000163
ENSBTAG00000000164
ENSBTAG00000000168
ENSBTAG00000000169
ENSBTAG00000000170
ENSBTAG00000000171
ENSBTAG00000000172
ENSBTAG00000000175
ENSBTAG00000000176
ENSBTAG00000000177
ENSBTAG00000000179
ENSBTAG00000000181
ENSBTAG00000000182
ENSBTAG00000000183
ENSBTAG00000000184
ENSBTAG00000000185
ENSBTAG00000000186
ENSBTAG00000000188
ENSBTAG00000000189
ENSBTAG00000000191
ENSBTAG00000000195
ENSBTAG00000000197
ENSBTAG00000000198
ENSBTAG00000000199
ENSBTAG00000000201
ENSBTAG00000000202
ENSBTAG00000000203
ENSBTAG00000000204
ENSBTAG00000000205
ENSBTAG00000000207
ENSBTAG00000000210
ENSBTAG00000000211
ENSBTAG00000000212
ENSBTAG00000000213
ENSBTAG00000000214
ENSBTAG00000000215
ENSBTAG00000000218
ENSBTAG00000000219
ENSBTAG00000000220
ENSBTAG00000000221
ENSBTAG00000000222
ENSBTAG00000000223
ENSBTAG00000000224
ENSBTAG00000000225
ENSBTAG00000000226
ENSBTAG00000000228
ENSBTAG00000000229
ENSBTAG00000000231
ENSBTAG00000000232
ENSBTAG00000000233
ENSBTAG00000000236
ENSBTAG00000000237
ENSBTAG00000000238
ENSBTAG00000000240
ENSBTAG00000000241
ENSBTAG00000000242
ENSBTAG00000000243
ENSBTAG00000000244
ENSBTAG00000000245
ENSBTAG00000000246
ENSBTAG00000000250
ENSBTAG00000000251
ENSBTAG00000000252
ENSBTAG00000000253
ENSBTAG00000000256
ENSBTAG00000000257
ENSBTAG00000000258
ENSBTAG00000000259
ENSBTAG00000000260
ENSBTAG00000000261
ENSBTAG00000000264
ENSBTAG00000000265
ENSBTAG00000000266
ENSBTAG00000000267
ENSBTAG00000000269
ENSBTAG00000000271
ENSBTAG00000000273
ENSBTAG00000000274
ENSBTAG00000000275
ENSBTAG00000000277
ENSBTAG00000000278
ENSBTAG00000000279
ENSBTAG00000000280
ENSBTAG00000000281
ENSBTAG00000000283
ENSBTAG00000000284
ENSBTAG00000000285
ENSBTAG00000000286
ENSBTAG00000000287
ENSBTAG00000000288
ENSBTAG00000000289
ENSBTAG00000000290
ENSBTAG00000000291
ENSBTAG00000000292
ENSBTAG00000000295
ENSBTAG00000000296
ENSBTAG00000000297
ENSBTAG00000000300
ENSBTAG00000000301
ENSBTAG00000000305
ENSBTAG00000000306
ENSBTAG00000000308
ENSBTAG00000000309
ENSBTAG00000000310
ENSBTAG00000000312
ENSBTAG00000000313
ENSBTAG00000000315
ENSBTAG00000000317
ENSBTAG00000000320
ENSBTAG00000000321
ENSBTAG00000000322
ENSBTAG00000000326
ENSBTAG00000000328
ENSBTAG00000000329
ENSBTAG00000000330
ENSBTAG00000000332
ENSBTAG00000000333
ENSBTAG00000000335
ENSBTAG00000000336
ENSBTAG00000000340
ENSBTAG00000000341
ENSBTAG00000000342
ENSBTAG00000000343
ENSBTAG00000000344
ENSBTAG00000000345
ENSBTAG00000000347
ENSBTAG00000000351
ENSBTAG00000000354
ENSBTAG00000000355
ENSBTAG00000000356
ENSBTAG00000000357
ENSBTAG00000000359
ENSBTAG00000000360
ENSBTAG00000000362
ENSBTAG00000000363
ENSBTAG00000000365
ENSBTAG00000000368
ENSBTAG00000000369
ENSBTAG00000000371
ENSBTAG00000000372
ENSBTAG00000000374
ENSBTAG00000000375
ENSBTAG00000000376
ENSBTAG00000000377
ENSBTAG00000000379
ENSBTAG00000000380
ENSBTAG00000000381
ENSBTAG00000000382
ENSBTAG00000000385
ENSBTAG00000000386
ENSBTAG00000000387
ENSBTAG00000000389
ENSBTAG00000000390
ENSBTAG00000000392
ENSBTAG00000000393
ENSBTAG00000000394
ENSBTAG00000000395
ENSBTAG00000000396
ENSBTAG00000000397
ENSBTAG00000000399
ENSBTAG00000000400
ENSBTAG00000000401
ENSBTAG00000000404
ENSBTAG00000000405
ENSBTAG00000000406
ENSBTAG00000000409
ENSBTAG00000000410
ENSBTAG00000000411
ENSBTAG00000000413
ENSBTAG00000000414
ENSBTAG00000000415
ENSBTAG00000000417
ENSBTAG00000000418
ENSBTAG00000000419
ENSBTAG00000000421
ENSBTAG00000000422
ENSBTAG00000000423
ENSBTAG00000000425
ENSBTAG00000000426
ENSBTAG00000000428
ENSBTAG00000000429
ENSBTAG00000000431
ENSBTAG00000000432
ENSBTAG00000000434
ENSBTAG00000000435
ENSBTAG00000000436
ENSBTAG00000000437
ENSBTAG00000000438
ENSBTAG00000000439
ENSBTAG00000000440
ENSBTAG00000000441
ENSBTAG00000000442
ENSBTAG00000000445
ENSBTAG00000000446
ENSBTAG00000000447
ENSBTAG00000000448
ENSBTAG00000000451
ENSBTAG00000000454
ENSBTAG00000000455
ENSBTAG00000000456
ENSBTAG00000000457
ENSBTAG00000000458
ENSBTAG00000000459
ENSBTAG00000000460
ENSBTAG00000000462
ENSBTAG00000000469
ENSBTAG00000000470
ENSBTAG00000000472
ENSBTAG00000000473
ENSBTAG00000000475
ENSBTAG00000000476
ENSBTAG00000000477
ENSBTAG00000000478
ENSBTAG00000000480
ENSBTAG00000000483
ENSBTAG00000000484
ENSBTAG00000000487
ENSBTAG00000000489
ENSBTAG00000000490
ENSBTAG00000000492
ENSBTAG00000000494
ENSBTAG00000000495
ENSBTAG00000000496
ENSBTAG00000000497
ENSBTAG00000000500
ENSBTAG00000000501
ENSBTAG00000000502
ENSBTAG00000000504
ENSBTAG00000000505
ENSBTAG00000000507
ENSBTAG00000000510
ENSBTAG00000000511
ENSBTAG00000000512
ENSBTAG00000000516
ENSBTAG00000000517
ENSBTAG00000000518
ENSBTAG00000000520
ENSBTAG00000000521
ENSBTAG00000000522
ENSBTAG00000000524
ENSBTAG00000000526
ENSBTAG00000000527
ENSBTAG00000000528
ENSBTAG00000000529
ENSBTAG00000000531
ENSBTAG00000000532
ENSBTAG00000000533
ENSBTAG00000000534
ENSBTAG00000000535
ENSBTAG00000000536
ENSBTAG00000000539
ENSBTAG00000000540
ENSBTAG00000000541
ENSBTAG00000000542
ENSBTAG00000000545
ENSBTAG00000000546
ENSBTAG00000000548
ENSBTAG00000000550
ENSBTAG00000000551
ENSBTAG00000000552
ENSBTAG00000000555
ENSBTAG00000000558
ENSBTAG00000000559
ENSBTAG00000000560
ENSBTAG00000000561
ENSBTAG00000000562
ENSBTAG00000000563
ENSBTAG00000000564
ENSBTAG00000000565
ENSBTAG00000000566
ENSBTAG00000000567
ENSBTAG00000000568
ENSBTAG00000000569
ENSBTAG00000000570
ENSBTAG00000000571
ENSBTAG00000000573
ENSBTAG00000000574
ENSBTAG00000000575
ENSBTAG00000000576
ENSBTAG00000000578
ENSBTAG00000000579
ENSBTAG00000000580
ENSBTAG00000000581
ENSBTAG00000000582
ENSBTAG00000000584
ENSBTAG00000000585
ENSBTAG00000000586
ENSBTAG00000000588
ENSBTAG00000000589
ENSBTAG00000000590
ENSBTAG00000000593
ENSBTAG00000000595
ENSBTAG00000000597
ENSBTAG00000000598
ENSBTAG00000000599
ENSBTAG00000000601
ENSBTAG00000000602
ENSBTAG00000000603
ENSBTAG00000000604
ENSBTAG00000000605
ENSBTAG00000000606
ENSBTAG00000000607
ENSBTAG00000000608
ENSBTAG00000000609
ENSBTAG00000000611
ENSBTAG00000000613
ENSBTAG00000000616
ENSBTAG00000000617
ENSBTAG00000000619
ENSBTAG00000000620
ENSBTAG00000000621
ENSBTAG00000000622
ENSBTAG00000000623
ENSBTAG00000000625
ENSBTAG00000000626
ENSBTAG00000000628
ENSBTAG00000000629
ENSBTAG00000000630
ENSBTAG00000000632
ENSBTAG00000000634
ENSBTAG00000000638
ENSBTAG00000000639
ENSBTAG00000000640
ENSBTAG00000000641
ENSBTAG00000000642
ENSBTAG00000000644
ENSBTAG00000000646
ENSBTAG00000000647
ENSBTAG00000000648
ENSBTAG00000000650
ENSBTAG00000000653
ENSBTAG00000000654
ENSBTAG00000000655
ENSBTAG00000000656
ENSBTAG00000000658
ENSBTAG00000000660
ENSBTAG00000000662
ENSBTAG00000000664
ENSBTAG00000000665
ENSBTAG00000000666
ENSBTAG00000000667
ENSBTAG00000000668
ENSBTAG00000000670
ENSBTAG00000000671
ENSBTAG00000000672
ENSBTAG00000000675
ENSBTAG00000000676
ENSBTAG00000000678
ENSBTAG00000000679
ENSBTAG00000000682
ENSBTAG00000000683
ENSBTAG00000000684
ENSBTAG00000000686
ENSBTAG00000000687
ENSBTAG00000000688
ENSBTAG00000000690
ENSBTAG00000000693
ENSBTAG00000000694
ENSBTAG00000000695
ENSBTAG00000000696
ENSBTAG00000000697
ENSBTAG00000000698
ENSBTAG00000000699
ENSBTAG00000000700
ENSBTAG00000000703
ENSBTAG00000000704
ENSBTAG00000000705
ENSBTAG00000000706
ENSBTAG00000000707
ENSBTAG00000000710
ENSBTAG00000000711
ENSBTAG00000000712
ENSBTAG00000000713
ENSBTAG00000000715
ENSBTAG00000000717
ENSBTAG00000000718
ENSBTAG00000000719
ENSBTAG00000000720
ENSBTAG00000000721
ENSBTAG00000000725
ENSBTAG00000000726
ENSBTAG00000000727
ENSBTAG00000000728
ENSBTAG00000000730
ENSBTAG00000000731
ENSBTAG00000000735
ENSBTAG00000000736
ENSBTAG00000000737
ENSBTAG00000000738
ENSBTAG00000000742
ENSBTAG00000000743
ENSBTAG00000000744
ENSBTAG00000000745
ENSBTAG00000000746
ENSBTAG00000000748
ENSBTAG00000000749
ENSBTAG00000000750
ENSBTAG00000000751
ENSBTAG00000000752
ENSBTAG00000000753
ENSBTAG00000000754
ENSBTAG00000000755
ENSBTAG00000000758
ENSBTAG00000000759
ENSBTAG00000000763
ENSBTAG00000000764
ENSBTAG00000000765
ENSBTAG00000000767
ENSBTAG00000000770
ENSBTAG00000000771
ENSBTAG00000000772
ENSBTAG00000000773
ENSBTAG00000000776
ENSBTAG00000000778
ENSBTAG00000000781
ENSBTAG00000000782
ENSBTAG00000000783
ENSBTAG00000000784
ENSBTAG00000000785
ENSBTAG00000000786
ENSBTAG00000000789
ENSBTAG00000000791
ENSBTAG00000000792
ENSBTAG00000000793
ENSBTAG00000000795
ENSBTAG00000000797
ENSBTAG00000000799
ENSBTAG00000000801
ENSBTAG00000000802
ENSBTAG00000000803
ENSBTAG00000000804
ENSBTAG00000000805
ENSBTAG00000000806
ENSBTAG00000000807
ENSBTAG00000000808
ENSBTAG00000000809
ENSBTAG00000000810
ENSBTAG00000000811
ENSBTAG00000000812
ENSBTAG00000000813
ENSBTAG00000000815
ENSBTAG00000000816
ENSBTAG00000000817
ENSBTAG00000000818
ENSBTAG00000000819
ENSBTAG00000000820
ENSBTAG00000000821
ENSBTAG00000000824
ENSBTAG00000000825
ENSBTAG00000000827
ENSBTAG00000000828
ENSBTAG00000000829
ENSBTAG00000000830
ENSBTAG00000000831
ENSBTAG00000000833
ENSBTAG00000000835
ENSBTAG00000000836
ENSBTAG00000000837
ENSBTAG00000000838
ENSBTAG00000000841
ENSBTAG00000000842
ENSBTAG00000000843
ENSBTAG00000000845
ENSBTAG00000000848
ENSBTAG00000000851
ENSBTAG00000000853
ENSBTAG00000000854
ENSBTAG00000000855
ENSBTAG00000000856
ENSBTAG00000000857
ENSBTAG00000000859
ENSBTAG00000000861
ENSBTAG00000000868
ENSBTAG00000000869
ENSBTAG00000000871
ENSBTAG00000000872
ENSBTAG00000000873
ENSBTAG00000000874
ENSBTAG00000000875
ENSBTAG00000000877
ENSBTAG00000000878
ENSBTAG00000000879
ENSBTAG00000000880
ENSBTAG00000000885
ENSBTAG00000000886
ENSBTAG00000000888
ENSBTAG00000000892
ENSBTAG00000000893
ENSBTAG00000000894
ENSBTAG00000000895
ENSBTAG00000000897
ENSBTAG00000000898
ENSBTAG00000000899
ENSBTAG00000000900
ENSBTAG00000000902
ENSBTAG00000000905
ENSBTAG00000000908
ENSBTAG00000000910
ENSBTAG00000000911
ENSBTAG00000000913
ENSBTAG00000000914
ENSBTAG00000000916
ENSBTAG00000000917
ENSBTAG00000000918
ENSBTAG00000000919
ENSBTAG00000000920
ENSBTAG00000000923
ENSBTAG00000000924
ENSBTAG00000000925
ENSBTAG00000000926
ENSBTAG00000000928
ENSBTAG00000000929
ENSBTAG00000000930
ENSBTAG00000000933
ENSBTAG00000000936
ENSBTAG00000000937
ENSBTAG00000000939
ENSBTAG00000000940
ENSBTAG00000000941
ENSBTAG00000000942
ENSBTAG00000000943
ENSBTAG00000000944
ENSBTAG00000000945
ENSBTAG00000000946
ENSBTAG00000000948
ENSBTAG00000000949
ENSBTAG00000000950
ENSBTAG00000000951
ENSBTAG00000000953
ENSBTAG00000000954
ENSBTAG00000000955
ENSBTAG00000000957
ENSBTAG00000000958
ENSBTAG00000000959
ENSBTAG00000000960
ENSBTAG00000000961
ENSBTAG00000000962
ENSBTAG00000000963
ENSBTAG00000000964
ENSBTAG00000000965
ENSBTAG00000000966
ENSBTAG00000000967
ENSBTAG00000000970
ENSBTAG00000000972
ENSBTAG00000000973
ENSBTAG00000000974
ENSBTAG00000000977
ENSBTAG00000000978
ENSBTAG00000000979
ENSBTAG00000000981
ENSBTAG00000000982
ENSBTAG00000000983
ENSBTAG00000000985
ENSBTAG00000000986
ENSBTAG00000000987
ENSBTAG00000000988
ENSBTAG00000000990
ENSBTAG00000000991
ENSBTAG00000000992
ENSBTAG00000000993
ENSBTAG00000000995
ENSBTAG00000000997
ENSBTAG00000000998
ENSBTAG00000001000
ENSBTAG00000001001
ENSBTAG00000001002
ENSBTAG00000001003
ENSBTAG00000001004
ENSBTAG00000001005
ENSBTAG00000001006
ENSBTAG00000001007
ENSBTAG00000001008
ENSBTAG00000001009
ENSBTAG00000001010
ENSBTAG00000001013
ENSBTAG00000001014
ENSBTAG00000001015
ENSBTAG00000001016
ENSBTAG00000001017
ENSBTAG00000001019
ENSBTAG00000001020
ENSBTAG00000001021
ENSBTAG00000001022
ENSBTAG00000001023
ENSBTAG00000001024
ENSBTAG00000001026
ENSBTAG00000001027
ENSBTAG00000001028
ENSBTAG00000001029
ENSBTAG00000001030
ENSBTAG00000001032
ENSBTAG00000001034
ENSBTAG00000001035
ENSBTAG00000001036
ENSBTAG00000001037
ENSBTAG00000001038
ENSBTAG00000001041
ENSBTAG00000001042
ENSBTAG00000001043
ENSBTAG00000001044
ENSBTAG00000001049
ENSBTAG00000001050
ENSBTAG00000001051
ENSBTAG00000001052
ENSBTAG00000001055
ENSBTAG00000001057
ENSBTAG00000001058
ENSBTAG00000001059
ENSBTAG00000001060
ENSBTAG00000001061
ENSBTAG00000001062
ENSBTAG00000001063
ENSBTAG00000001066
ENSBTAG00000001067
ENSBTAG00000001068
ENSBTAG00000001069
ENSBTAG00000001071
ENSBTAG00000001074
ENSBTAG00000001075
ENSBTAG00000001076
ENSBTAG00000001077
ENSBTAG00000001078
ENSBTAG00000001079
ENSBTAG00000001080
ENSBTAG00000001081
ENSBTAG00000001082
ENSBTAG00000001083
ENSBTAG00000001084
ENSBTAG00000001085
ENSBTAG00000001086
ENSBTAG00000001088
ENSBTAG00000001090
ENSBTAG00000001092
ENSBTAG00000001093
ENSBTAG00000001094
ENSBTAG00000001096
ENSBTAG00000001097
ENSBTAG00000001098
ENSBTAG00000001099
ENSBTAG00000001100
ENSBTAG00000001101
ENSBTAG00000001102
ENSBTAG00000001104
ENSBTAG00000001105
ENSBTAG00000001107
ENSBTAG00000001108
ENSBTAG00000001109
ENSBTAG00000001110
ENSBTAG00000001112
ENSBTAG00000001113
ENSBTAG00000001114
ENSBTAG00000001116
ENSBTAG00000001117
ENSBTAG00000001119
ENSBTAG00000001120
ENSBTAG00000001123
ENSBTAG00000001124
ENSBTAG00000001125
ENSBTAG00000001126
ENSBTAG00000001128
ENSBTAG00000001131
ENSBTAG00000001132
ENSBTAG00000001133
ENSBTAG00000001134
ENSBTAG00000001135
ENSBTAG00000001136
ENSBTAG00000001137
ENSBTAG00000001138
ENSBTAG00000001139
ENSBTAG00000001140
ENSBTAG00000001141
ENSBTAG00000001142
ENSBTAG00000001143
ENSBTAG00000001144
ENSBTAG00000001146
ENSBTAG00000001150
ENSBTAG00000001151
ENSBTAG00000001152
ENSBTAG00000001153
ENSBTAG00000001154
ENSBTAG00000001156
ENSBTAG00000001160
ENSBTAG00000001161
ENSBTAG00000001163
ENSBTAG00000001164
ENSBTAG00000001165
ENSBTAG00000001166
ENSBTAG00000001168
ENSBTAG00000001171
ENSBTAG00000001173
ENSBTAG00000001174
ENSBTAG00000001176
ENSBTAG00000001178
ENSBTAG00000001179
ENSBTAG00000001181
ENSBTAG00000001182
ENSBTAG00000001183
ENSBTAG00000001185
ENSBTAG00000001186
ENSBTAG00000001187
ENSBTAG00000001188
ENSBTAG00000001189
ENSBTAG00000001191
ENSBTAG00000001192
ENSBTAG00000001193
ENSBTAG00000001195
ENSBTAG00000001197
ENSBTAG00000001198
ENSBTAG00000001199
ENSBTAG00000001204
ENSBTAG00000001206
ENSBTAG00000001207
ENSBTAG00000001209
ENSBTAG00000001210
ENSBTAG00000001212
ENSBTAG00000001213
ENSBTAG00000001214
ENSBTAG00000001219
ENSBTAG00000001221
ENSBTAG00000001223
ENSBTAG00000001224
ENSBTAG00000001225
ENSBTAG00000001228
ENSBTAG00000001229
ENSBTAG00000001231
ENSBTAG00000001233
ENSBTAG00000001235
ENSBTAG00000001241
ENSBTAG00000001242
ENSBTAG00000001243
ENSBTAG00000001244
ENSBTAG00000001246
ENSBTAG00000001247
ENSBTAG00000001249
ENSBTAG00000001250
ENSBTAG00000001252
ENSBTAG00000001254
ENSBTAG00000001255
ENSBTAG00000001257
ENSBTAG00000001258
ENSBTAG00000001260
ENSBTAG00000001262
ENSBTAG00000001265
ENSBTAG00000001269
ENSBTAG00000001271
ENSBTAG00000001273
ENSBTAG00000001274
ENSBTAG00000001279
ENSBTAG00000001280
ENSBTAG00000001282
ENSBTAG00000001283
ENSBTAG00000001286
ENSBTAG00000001287
ENSBTAG00000001288
ENSBTAG00000001289
ENSBTAG00000001290
ENSBTAG00000001291
ENSBTAG00000001292
ENSBTAG00000001293
ENSBTAG00000001294
ENSBTAG00000001295
ENSBTAG00000001296
ENSBTAG00000001297
ENSBTAG00000001298
ENSBTAG00000001299
ENSBTAG00000001301
ENSBTAG00000001302
ENSBTAG00000001303
ENSBTAG00000001305
ENSBTAG00000001306
ENSBTAG00000001308
ENSBTAG00000001310
ENSBTAG00000001311
ENSBTAG00000001314
ENSBTAG00000001315
ENSBTAG00000001317
ENSBTAG00000001320
ENSBTAG00000001321
ENSBTAG00000001322
ENSBTAG00000001323
ENSBTAG00000001324
ENSBTAG00000001325
ENSBTAG00000001326
ENSBTAG00000001328
ENSBTAG00000001329
ENSBTAG00000001331
ENSBTAG00000001332
ENSBTAG00000001333
ENSBTAG00000001335
ENSBTAG00000001336
ENSBTAG00000001338
ENSBTAG00000001341
ENSBTAG00000001342
ENSBTAG00000001343
ENSBTAG00000001344
ENSBTAG00000001346
ENSBTAG00000001348
ENSBTAG00000001349
ENSBTAG00000001350
ENSBTAG00000001352
ENSBTAG00000001353
ENSBTAG00000001354
ENSBTAG00000001356
ENSBTAG00000001357
ENSBTAG00000001359
ENSBTAG00000001360
ENSBTAG00000001361
ENSBTAG00000001364
ENSBTAG00000001365
ENSBTAG00000001367
ENSBTAG00000001368
ENSBTAG00000001374
ENSBTAG00000001376
ENSBTAG00000001382
ENSBTAG00000001383
ENSBTAG00000001385
ENSBTAG00000001387
ENSBTAG00000001388
ENSBTAG00000001390
ENSBTAG00000001391
ENSBTAG00000001392
ENSBTAG00000001393
ENSBTAG00000001394
ENSBTAG00000001395
ENSBTAG00000001396
ENSBTAG00000001397
ENSBTAG00000001398
ENSBTAG00000001400
ENSBTAG00000001401
ENSBTAG00000001403
ENSBTAG00000001404
ENSBTAG00000001405
ENSBTAG00000001406
ENSBTAG00000001407
ENSBTAG00000001408
ENSBTAG00000001410
ENSBTAG00000001412
ENSBTAG00000001414
ENSBTAG00000001415
ENSBTAG00000001416
ENSBTAG00000001417
ENSBTAG00000001419
ENSBTAG00000001420
ENSBTAG00000001422
ENSBTAG00000001423
ENSBTAG00000001424
ENSBTAG00000001425
ENSBTAG00000001429
ENSBTAG00000001432
ENSBTAG00000001435
ENSBTAG00000001439
ENSBTAG00000001440
ENSBTAG00000001441
ENSBTAG00000001442
ENSBTAG00000001443
ENSBTAG00000001444
ENSBTAG00000001446
ENSBTAG00000001447
ENSBTAG00000001448
ENSBTAG00000001449
ENSBTAG00000001450
ENSBTAG00000001451
ENSBTAG00000001455
ENSBTAG00000001457
ENSBTAG00000001460
ENSBTAG00000001462
ENSBTAG00000001463
ENSBTAG00000001464
ENSBTAG00000001465
ENSBTAG00000001468
ENSBTAG00000001470
ENSBTAG00000001471
ENSBTAG00000001473
ENSBTAG00000001474
ENSBTAG00000001475
ENSBTAG00000001476
ENSBTAG00000001477
ENSBTAG00000001478
ENSBTAG00000001481
ENSBTAG00000001483
ENSBTAG00000001484
ENSBTAG00000001485
ENSBTAG00000001486
ENSBTAG00000001488
ENSBTAG00000001489
ENSBTAG00000001491
ENSBTAG00000001492
ENSBTAG00000001495
ENSBTAG00000001497
ENSBTAG00000001498
ENSBTAG00000001499
ENSBTAG00000001500
ENSBTAG00000001502
ENSBTAG00000001503
ENSBTAG00000001504
ENSBTAG00000001505
ENSBTAG00000001506
ENSBTAG00000001507
ENSBTAG00000001508
ENSBTAG00000001509
ENSBTAG00000001510
ENSBTAG00000001511
ENSBTAG00000001512
ENSBTAG00000001513
ENSBTAG00000001514
ENSBTAG00000001515
ENSBTAG00000001516
ENSBTAG00000001517
ENSBTAG00000001518
ENSBTAG00000001519
ENSBTAG00000001520
ENSBTAG00000001521
ENSBTAG00000001522
ENSBTAG00000001523
ENSBTAG00000001526
ENSBTAG00000001527
ENSBTAG00000001528
ENSBTAG00000001529
ENSBTAG00000001530
ENSBTAG00000001533
ENSBTAG00000001535
ENSBTAG00000001537
ENSBTAG00000001538
ENSBTAG00000001539
ENSBTAG00000001543
ENSBTAG00000001545
ENSBTAG00000001546
ENSBTAG00000001548
ENSBTAG00000001549
ENSBTAG00000001551
ENSBTAG00000001552
ENSBTAG00000001553
ENSBTAG00000001557
ENSBTAG00000001558
ENSBTAG00000001562
ENSBTAG00000001564
ENSBTAG00000001565
ENSBTAG00000001567
ENSBTAG00000001568
ENSBTAG00000001570
ENSBTAG00000001571
ENSBTAG00000001572
ENSBTAG00000001573
ENSBTAG00000001574
ENSBTAG00000001575
ENSBTAG00000001576
ENSBTAG00000001578
ENSBTAG00000001579
ENSBTAG00000001580
ENSBTAG00000001582
ENSBTAG00000001585
ENSBTAG00000001586
ENSBTAG00000001589
ENSBTAG00000001592
ENSBTAG00000001593
ENSBTAG00000001594
ENSBTAG00000001595
ENSBTAG00000001597
ENSBTAG00000001598
ENSBTAG00000001599
ENSBTAG00000001600
ENSBTAG00000001601
ENSBTAG00000001602
ENSBTAG00000001603
ENSBTAG00000001604
ENSBTAG00000001605
ENSBTAG00000001606
ENSBTAG00000001607
ENSBTAG00000001608
ENSBTAG00000001609
ENSBTAG00000001610
ENSBTAG00000001612
ENSBTAG00000001614
ENSBTAG00000001615
ENSBTAG00000001616
ENSBTAG00000001617
ENSBTAG00000001618
ENSBTAG00000001619
ENSBTAG00000001621
ENSBTAG00000001623
ENSBTAG00000001626
ENSBTAG00000001627
ENSBTAG00000001628
ENSBTAG00000001629
ENSBTAG00000001631
ENSBTAG00000001632
ENSBTAG00000001634
ENSBTAG00000001635
ENSBTAG00000001637
ENSBTAG00000001638
ENSBTAG00000001639
ENSBTAG00000001640
ENSBTAG00000001642
ENSBTAG00000001644
ENSBTAG00000001645
ENSBTAG00000001647
ENSBTAG00000001648
ENSBTAG00000001649
ENSBTAG00000001651
ENSBTAG00000001652
ENSBTAG00000001654
ENSBTAG00000001656
ENSBTAG00000001657
ENSBTAG00000001658
ENSBTAG00000001659
ENSBTAG00000001660
ENSBTAG00000001662
ENSBTAG00000001663
ENSBTAG00000001665
ENSBTAG00000001666
ENSBTAG00000001668
ENSBTAG00000001671
ENSBTAG00000001672
ENSBTAG00000001673
ENSBTAG00000001675
ENSBTAG00000001681
ENSBTAG00000001683
ENSBTAG00000001686
ENSBTAG00000001687
ENSBTAG00000001692
ENSBTAG00000001693
ENSBTAG00000001694
ENSBTAG00000001695
ENSBTAG00000001696
ENSBTAG00000001697
ENSBTAG00000001698
ENSBTAG00000001700
ENSBTAG00000001702
ENSBTAG00000001703
ENSBTAG00000001704
ENSBTAG00000001706
ENSBTAG00000001707
ENSBTAG00000001708
ENSBTAG00000001710
ENSBTAG00000001711
ENSBTAG00000001712
ENSBTAG00000001714
ENSBTAG00000001717
ENSBTAG00000001721
ENSBTAG00000001724
ENSBTAG00000001725
ENSBTAG00000001726
ENSBTAG00000001727
ENSBTAG00000001728
ENSBTAG00000001729
ENSBTAG00000001730
ENSBTAG00000001731
ENSBTAG00000001734
ENSBTAG00000001735
ENSBTAG00000001736
ENSBTAG00000001737
ENSBTAG00000001739
ENSBTAG00000001740
ENSBTAG00000001741
ENSBTAG00000001744
ENSBTAG00000001745
ENSBTAG00000001747
ENSBTAG00000001748
ENSBTAG00000001749
ENSBTAG00000001751
ENSBTAG00000001752
ENSBTAG00000001753
ENSBTAG00000001754
ENSBTAG00000001755
ENSBTAG00000001761
ENSBTAG00000001762
ENSBTAG00000001763
ENSBTAG00000001764
ENSBTAG00000001765
ENSBTAG00000001767
ENSBTAG00000001768
ENSBTAG00000001770
ENSBTAG00000001771
ENSBTAG00000001772
ENSBTAG00000001773
ENSBTAG00000001774
ENSBTAG00000001775
ENSBTAG00000001776
ENSBTAG00000001777
ENSBTAG00000001778
ENSBTAG00000001780
ENSBTAG00000001781
ENSBTAG00000001782
ENSBTAG00000001783
ENSBTAG00000001784
ENSBTAG00000001785
ENSBTAG00000001786
ENSBTAG00000001788
ENSBTAG00000001790
ENSBTAG00000001792
ENSBTAG00000001793
ENSBTAG00000001794
ENSBTAG00000001795
ENSBTAG00000001796
ENSBTAG00000001801
ENSBTAG00000001803
ENSBTAG00000001804
ENSBTAG00000001805
ENSBTAG00000001806
ENSBTAG00000001807
ENSBTAG00000001808
ENSBTAG00000001809
ENSBTAG00000001810
ENSBTAG00000001812
ENSBTAG00000001814
ENSBTAG00000001815
ENSBTAG00000001816
ENSBTAG00000001817
ENSBTAG00000001818
ENSBTAG00000001819
ENSBTAG00000001821
ENSBTAG00000001822
ENSBTAG00000001823
ENSBTAG00000001824
ENSBTAG00000001825
ENSBTAG00000001826
ENSBTAG00000001827
ENSBTAG00000001828
ENSBTAG00000001829
ENSBTAG00000001830
ENSBTAG00000001832
ENSBTAG00000001834
ENSBTAG00000001835
ENSBTAG00000001836
ENSBTAG00000001838
ENSBTAG00000001839
ENSBTAG00000001840
ENSBTAG00000001842
ENSBTAG00000001843
ENSBTAG00000001844
ENSBTAG00000001845
ENSBTAG00000001847
ENSBTAG00000001848
ENSBTAG00000001851
ENSBTAG00000001852
ENSBTAG00000001854
ENSBTAG00000001855
ENSBTAG00000001856
ENSBTAG00000001857
ENSBTAG00000001858
ENSBTAG00000001861
ENSBTAG00000001862
ENSBTAG00000001864
ENSBTAG00000001865
ENSBTAG00000001866
ENSBTAG00000001867
ENSBTAG00000001868
ENSBTAG00000001870
ENSBTAG00000001871
ENSBTAG00000001872
ENSBTAG00000001873
ENSBTAG00000001874
ENSBTAG00000001877
ENSBTAG00000001879
ENSBTAG00000001880
ENSBTAG00000001881
ENSBTAG00000001882
ENSBTAG00000001885
ENSBTAG00000001886
ENSBTAG00000001887
ENSBTAG00000001888
ENSBTAG00000001889
ENSBTAG00000001890
ENSBTAG00000001892
ENSBTAG00000001893
ENSBTAG00000001894
ENSBTAG00000001895
ENSBTAG00000001898
ENSBTAG00000001899
ENSBTAG00000001900
ENSBTAG00000001901
ENSBTAG00000001902
ENSBTAG00000001903
ENSBTAG00000001904
ENSBTAG00000001906
ENSBTAG00000001908
ENSBTAG00000001911
ENSBTAG00000001912
ENSBTAG00000001915
ENSBTAG00000001917
ENSBTAG00000001918
ENSBTAG00000001919
ENSBTAG00000001920
ENSBTAG00000001922
ENSBTAG00000001925
ENSBTAG00000001926
ENSBTAG00000001927
ENSBTAG00000001928
ENSBTAG00000001931
ENSBTAG00000001932
ENSBTAG00000001933
ENSBTAG00000001936
ENSBTAG00000001937
ENSBTAG00000001938
ENSBTAG00000001939
ENSBTAG00000001941
ENSBTAG00000001942
ENSBTAG00000001945
ENSBTAG00000001947
ENSBTAG00000001948
ENSBTAG00000001949
ENSBTAG00000001950
ENSBTAG00000001952
ENSBTAG00000001956
ENSBTAG00000001957
ENSBTAG00000001959
ENSBTAG00000001961
ENSBTAG00000001962
ENSBTAG00000001965
ENSBTAG00000001966
ENSBTAG00000001968
ENSBTAG00000001969
ENSBTAG00000001975
ENSBTAG00000001976
ENSBTAG00000001977
ENSBTAG00000001979
ENSBTAG00000001981
ENSBTAG00000001983
ENSBTAG00000001985
ENSBTAG00000001987
ENSBTAG00000001988
ENSBTAG00000001992
ENSBTAG00000001994
ENSBTAG00000001996
ENSBTAG00000001997
ENSBTAG00000001998
ENSBTAG00000001999
ENSBTAG00000002000
ENSBTAG00000002001
ENSBTAG00000002002
ENSBTAG00000002004
ENSBTAG00000002006
ENSBTAG00000002007
ENSBTAG00000002008
ENSBTAG00000002009
ENSBTAG00000002010
ENSBTAG00000002011
ENSBTAG00000002012
ENSBTAG00000002014
ENSBTAG00000002015
ENSBTAG00000002016
ENSBTAG00000002018
ENSBTAG00000002019
ENSBTAG00000002020
ENSBTAG00000002021
ENSBTAG00000002023
ENSBTAG00000002024
ENSBTAG00000002025
ENSBTAG00000002026
ENSBTAG00000002027
ENSBTAG00000002028
ENSBTAG00000002029
ENSBTAG00000002030
ENSBTAG00000002033
ENSBTAG00000002034
ENSBTAG00000002035
ENSBTAG00000002036
ENSBTAG00000002037
ENSBTAG00000002038
ENSBTAG00000002039
ENSBTAG00000002041
ENSBTAG00000002042
ENSBTAG00000002043
ENSBTAG00000002044
ENSBTAG00000002045
ENSBTAG00000002046
ENSBTAG00000002048
ENSBTAG00000002049
ENSBTAG00000002050
ENSBTAG00000002051
ENSBTAG00000002052
ENSBTAG00000002055
ENSBTAG00000002056
ENSBTAG00000002058
ENSBTAG00000002059
ENSBTAG00000002060
ENSBTAG00000002062
ENSBTAG00000002065
ENSBTAG00000002066
ENSBTAG00000002068
ENSBTAG00000002069
ENSBTAG00000002070
ENSBTAG00000002071
ENSBTAG00000002072
ENSBTAG00000002073
ENSBTAG00000002075
ENSBTAG00000002076
ENSBTAG00000002078
ENSBTAG00000002080
ENSBTAG00000002081
ENSBTAG00000002082
ENSBTAG00000002083
ENSBTAG00000002084
ENSBTAG00000002085
ENSBTAG00000002086
ENSBTAG00000002087
ENSBTAG00000002088
ENSBTAG00000002089
ENSBTAG00000002090
ENSBTAG00000002092
ENSBTAG00000002094
ENSBTAG00000002095
ENSBTAG00000002096
ENSBTAG00000002097
ENSBTAG00000002098
ENSBTAG00000002099
ENSBTAG00000002100
ENSBTAG00000002101
ENSBTAG00000002103
ENSBTAG00000002104
ENSBTAG00000002105
ENSBTAG00000002107
ENSBTAG00000002108
ENSBTAG00000002110
ENSBTAG00000002112
ENSBTAG00000002113
ENSBTAG00000002115
ENSBTAG00000002116
ENSBTAG00000002117
ENSBTAG00000002121
ENSBTAG00000002122
ENSBTAG00000002123
ENSBTAG00000002125
ENSBTAG00000002126
ENSBTAG00000002127
ENSBTAG00000002128
ENSBTAG00000002129
ENSBTAG00000002130
ENSBTAG00000002132
ENSBTAG00000002134
ENSBTAG00000002135
ENSBTAG00000002136
ENSBTAG00000002137
ENSBTAG00000002138
ENSBTAG00000002139
ENSBTAG00000002140
ENSBTAG00000002143
ENSBTAG00000002144
ENSBTAG00000002145
ENSBTAG00000002147
ENSBTAG00000002148
ENSBTAG00000002150
ENSBTAG00000002151
ENSBTAG00000002154
ENSBTAG00000002157
ENSBTAG00000002158
ENSBTAG00000002163
ENSBTAG00000002164
ENSBTAG00000002166
ENSBTAG00000002167
ENSBTAG00000002169
ENSBTAG00000002170
ENSBTAG00000002171
ENSBTAG00000002174
ENSBTAG00000002175
ENSBTAG00000002176
ENSBTAG00000002177
ENSBTAG00000002178
ENSBTAG00000002179
ENSBTAG00000002180
ENSBTAG00000002181
ENSBTAG00000002182
ENSBTAG00000002184
ENSBTAG00000002185
ENSBTAG00000002186
ENSBTAG00000002187
ENSBTAG00000002188
ENSBTAG00000002189
ENSBTAG00000002190
ENSBTAG00000002191
ENSBTAG00000002192
ENSBTAG00000002194
ENSBTAG00000002196
ENSBTAG00000002199
ENSBTAG00000002201
ENSBTAG00000002202
ENSBTAG00000002203
ENSBTAG00000002204
ENSBTAG00000002205
ENSBTAG00000002206
ENSBTAG00000002209
ENSBTAG00000002210
ENSBTAG00000002211
ENSBTAG00000002214
ENSBTAG00000002215
ENSBTAG00000002216
ENSBTAG00000002219
ENSBTAG00000002220
ENSBTAG00000002223
ENSBTAG00000002224
ENSBTAG00000002226
ENSBTAG00000002227
ENSBTAG00000002231
ENSBTAG00000002232
ENSBTAG00000002233
ENSBTAG00000002236
ENSBTAG00000002238
ENSBTAG00000002240
ENSBTAG00000002242
ENSBTAG00000002243
ENSBTAG00000002245
ENSBTAG00000002247
ENSBTAG00000002248
ENSBTAG00000002249
ENSBTAG00000002251
ENSBTAG00000002252
ENSBTAG00000002253
ENSBTAG00000002255
ENSBTAG00000002256
ENSBTAG00000002257
ENSBTAG00000002258
ENSBTAG00000002259
ENSBTAG00000002260
ENSBTAG00000002261
ENSBTAG00000002266
ENSBTAG00000002267
ENSBTAG00000002271
ENSBTAG00000002272
ENSBTAG00000002273
ENSBTAG00000002275
ENSBTAG00000002277
ENSBTAG00000002278
ENSBTAG00000002279
ENSBTAG00000002280
ENSBTAG00000002281
ENSBTAG00000002282
ENSBTAG00000002283
ENSBTAG00000002284
ENSBTAG00000002286
ENSBTAG00000002287
ENSBTAG00000002288
ENSBTAG00000002289
ENSBTAG00000002290
ENSBTAG00000002291
ENSBTAG00000002292
ENSBTAG00000002293
ENSBTAG00000002294
ENSBTAG00000002295
ENSBTAG00000002296
ENSBTAG00000002297
ENSBTAG00000002298
ENSBTAG00000002299
ENSBTAG00000002300
ENSBTAG00000002302
ENSBTAG00000002303
ENSBTAG00000002305
ENSBTAG00000002306
ENSBTAG00000002309
ENSBTAG00000002311
ENSBTAG00000002313
ENSBTAG00000002315
ENSBTAG00000002316
ENSBTAG00000002317
ENSBTAG00000002319
ENSBTAG00000002321
ENSBTAG00000002323
ENSBTAG00000002326
ENSBTAG00000002327
ENSBTAG00000002328
ENSBTAG00000002329
ENSBTAG00000002330
ENSBTAG00000002331
ENSBTAG00000002332
ENSBTAG00000002333
ENSBTAG00000002335
ENSBTAG00000002336
ENSBTAG00000002340
ENSBTAG00000002341
ENSBTAG00000002344
ENSBTAG00000002345
ENSBTAG00000002346
ENSBTAG00000002347
ENSBTAG00000002348
ENSBTAG00000002349
ENSBTAG00000002350
ENSBTAG00000002352
ENSBTAG00000002354
ENSBTAG00000002355
ENSBTAG00000002356
ENSBTAG00000002357
ENSBTAG00000002361
ENSBTAG00000002362
ENSBTAG00000002363
ENSBTAG00000002367
ENSBTAG00000002368
ENSBTAG00000002369
ENSBTAG00000002370
ENSBTAG00000002374
ENSBTAG00000002376
ENSBTAG00000002377
ENSBTAG00000002378
ENSBTAG00000002380
ENSBTAG00000002381
ENSBTAG00000002382
ENSBTAG00000002385
ENSBTAG00000002389
ENSBTAG00000002390
ENSBTAG00000002391
ENSBTAG00000002392
ENSBTAG00000002393
ENSBTAG00000002394
ENSBTAG00000002395
ENSBTAG00000002398
ENSBTAG00000002401
ENSBTAG00000002402
ENSBTAG00000002404
ENSBTAG00000002407
ENSBTAG00000002408
ENSBTAG00000002411
ENSBTAG00000002412
ENSBTAG00000002413
ENSBTAG00000002414
ENSBTAG00000002415
ENSBTAG00000002416
ENSBTAG00000002417
ENSBTAG00000002418
ENSBTAG00000002419
ENSBTAG00000002422
ENSBTAG00000002423
ENSBTAG00000002425
ENSBTAG00000002427
ENSBTAG00000002428
ENSBTAG00000002430
ENSBTAG00000002431
ENSBTAG00000002432
ENSBTAG00000002434
ENSBTAG00000002435
ENSBTAG00000002440
ENSBTAG00000002441
ENSBTAG00000002444
ENSBTAG00000002445
ENSBTAG00000002446
ENSBTAG00000002447
ENSBTAG00000002448
ENSBTAG00000002450
ENSBTAG00000002451
ENSBTAG00000002452
ENSBTAG00000002454
ENSBTAG00000002455
ENSBTAG00000002457
ENSBTAG00000002458
ENSBTAG00000002460
ENSBTAG00000002462
ENSBTAG00000002463
ENSBTAG00000002464
ENSBTAG00000002467
ENSBTAG00000002468
ENSBTAG00000002469
ENSBTAG00000002470
ENSBTAG00000002471
ENSBTAG00000002472
ENSBTAG00000002473
ENSBTAG00000002474
ENSBTAG00000002475
ENSBTAG00000002476
ENSBTAG00000002477
ENSBTAG00000002478
ENSBTAG00000002479
ENSBTAG00000002480
ENSBTAG00000002481
ENSBTAG00000002483
ENSBTAG00000002484
ENSBTAG00000002485
ENSBTAG00000002487
ENSBTAG00000002488
ENSBTAG00000002489
ENSBTAG00000002490
ENSBTAG00000002492
ENSBTAG00000002493
ENSBTAG00000002495
ENSBTAG00000002497
ENSBTAG00000002498
ENSBTAG00000002500
ENSBTAG00000002501
ENSBTAG00000002503
ENSBTAG00000002504
ENSBTAG00000002505
ENSBTAG00000002507
ENSBTAG00000002508
ENSBTAG00000002510
ENSBTAG00000002512
ENSBTAG00000002515
ENSBTAG00000002516
ENSBTAG00000002518
ENSBTAG00000002520
ENSBTAG00000002522
ENSBTAG00000002524
ENSBTAG00000002525
ENSBTAG00000002526
ENSBTAG00000002527
ENSBTAG00000002528
ENSBTAG00000002531
ENSBTAG00000002534
ENSBTAG00000002539
ENSBTAG00000002542
ENSBTAG00000002545
ENSBTAG00000002549
ENSBTAG00000002550
ENSBTAG00000002551
ENSBTAG00000002554
ENSBTAG00000002555
ENSBTAG00000002557
ENSBTAG00000002559
ENSBTAG00000002561
ENSBTAG00000002562
ENSBTAG00000002563
ENSBTAG00000002564
ENSBTAG00000002565
ENSBTAG00000002566
ENSBTAG00000002568
ENSBTAG00000002570
ENSBTAG00000002571
ENSBTAG00000002573
ENSBTAG00000002574
ENSBTAG00000002575
ENSBTAG00000002576
ENSBTAG00000002578
ENSBTAG00000002579
ENSBTAG00000002580
ENSBTAG00000002581
ENSBTAG00000002582
ENSBTAG00000002583
ENSBTAG00000002585
ENSBTAG00000002586
ENSBTAG00000002590
ENSBTAG00000002591
ENSBTAG00000002593
ENSBTAG00000002594
ENSBTAG00000002595
ENSBTAG00000002596
ENSBTAG00000002599
ENSBTAG00000002600
ENSBTAG00000002603
ENSBTAG00000002604
ENSBTAG00000002605
ENSBTAG00000002606
ENSBTAG00000002608
ENSBTAG00000002609
ENSBTAG00000002610
ENSBTAG00000002612
ENSBTAG00000002613
ENSBTAG00000002614
ENSBTAG00000002615
ENSBTAG00000002616
ENSBTAG00000002620
ENSBTAG00000002623
ENSBTAG00000002624
ENSBTAG00000002625
ENSBTAG00000002626
ENSBTAG00000002627
ENSBTAG00000002628
ENSBTAG00000002629
ENSBTAG00000002630
ENSBTAG00000002631
ENSBTAG00000002632
ENSBTAG00000002633
ENSBTAG00000002634
ENSBTAG00000002635
ENSBTAG00000002639
ENSBTAG00000002640
ENSBTAG00000002641
ENSBTAG00000002642
ENSBTAG00000002643
ENSBTAG00000002644
ENSBTAG00000002645
ENSBTAG00000002646
ENSBTAG00000002647
ENSBTAG00000002648
ENSBTAG00000002650
ENSBTAG00000002651
ENSBTAG00000002654
ENSBTAG00000002655
ENSBTAG00000002657
ENSBTAG00000002658
ENSBTAG00000002660
ENSBTAG00000002661
ENSBTAG00000002663
ENSBTAG00000002664
ENSBTAG00000002668
ENSBTAG00000002669
ENSBTAG00000002670
ENSBTAG00000002673
ENSBTAG00000002674
ENSBTAG00000002675
ENSBTAG00000002676
ENSBTAG00000002678
ENSBTAG00000002679
ENSBTAG00000002680
ENSBTAG00000002682
ENSBTAG00000002683
ENSBTAG00000002685
ENSBTAG00000002686
ENSBTAG00000002687
ENSBTAG00000002688
ENSBTAG00000002689
ENSBTAG00000002690
ENSBTAG00000002691
ENSBTAG00000002693
ENSBTAG00000002695
ENSBTAG00000002697
ENSBTAG00000002698
ENSBTAG00000002699
ENSBTAG00000002700
ENSBTAG00000002701
ENSBTAG00000002702
ENSBTAG00000002703
ENSBTAG00000002704
ENSBTAG00000002705
ENSBTAG00000002706
ENSBTAG00000002707
ENSBTAG00000002708
ENSBTAG00000002709
ENSBTAG00000002710
ENSBTAG00000002712
ENSBTAG00000002714
ENSBTAG00000002715
ENSBTAG00000002716
ENSBTAG00000002717
ENSBTAG00000002718
ENSBTAG00000002719
ENSBTAG00000002720
ENSBTAG00000002721
ENSBTAG00000002724
ENSBTAG00000002725
ENSBTAG00000002726
ENSBTAG00000002727
ENSBTAG00000002728
ENSBTAG00000002730
ENSBTAG00000002733
ENSBTAG00000002734
ENSBTAG00000002735
ENSBTAG00000002736
ENSBTAG00000002737
ENSBTAG00000002738
ENSBTAG00000002739
ENSBTAG00000002741
ENSBTAG00000002742
ENSBTAG00000002743
ENSBTAG00000002744
ENSBTAG00000002745
ENSBTAG00000002746
ENSBTAG00000002747
ENSBTAG00000002748
ENSBTAG00000002749
ENSBTAG00000002750
ENSBTAG00000002751
ENSBTAG00000002755
ENSBTAG00000002756
ENSBTAG00000002757
ENSBTAG00000002758
ENSBTAG00000002763
ENSBTAG00000002764
ENSBTAG00000002765
ENSBTAG00000002767
ENSBTAG00000002768
ENSBTAG00000002769
ENSBTAG00000002770
ENSBTAG00000002772
ENSBTAG00000002773
ENSBTAG00000002774
ENSBTAG00000002775
ENSBTAG00000002778
ENSBTAG00000002779
ENSBTAG00000002781
ENSBTAG00000002782
ENSBTAG00000002783
ENSBTAG00000002784
ENSBTAG00000002786
ENSBTAG00000002788
ENSBTAG00000002791
ENSBTAG00000002792
ENSBTAG00000002795
ENSBTAG00000002796
ENSBTAG00000002798
ENSBTAG00000002799
ENSBTAG00000002803
ENSBTAG00000002804
ENSBTAG00000002805
ENSBTAG00000002808
ENSBTAG00000002809
ENSBTAG00000002810
ENSBTAG00000002813
ENSBTAG00000002816
ENSBTAG00000002817
ENSBTAG00000002820
ENSBTAG00000002821
ENSBTAG00000002822
ENSBTAG00000002823
ENSBTAG00000002824
ENSBTAG00000002826
ENSBTAG00000002827
ENSBTAG00000002828
ENSBTAG00000002829
ENSBTAG00000002830
ENSBTAG00000002833
ENSBTAG00000002834
ENSBTAG00000002835
ENSBTAG00000002836
ENSBTAG00000002837
ENSBTAG00000002842
ENSBTAG00000002843
ENSBTAG00000002844
ENSBTAG00000002845
ENSBTAG00000002846
ENSBTAG00000002847
ENSBTAG00000002848
ENSBTAG00000002849
ENSBTAG00000002850
ENSBTAG00000002851
ENSBTAG00000002853
ENSBTAG00000002854
ENSBTAG00000002855
ENSBTAG00000002856
ENSBTAG00000002858
ENSBTAG00000002859
ENSBTAG00000002863
ENSBTAG00000002865
ENSBTAG00000002866
ENSBTAG00000002868
ENSBTAG00000002869
ENSBTAG00000002871
ENSBTAG00000002874
ENSBTAG00000002878
ENSBTAG00000002879
ENSBTAG00000002880
ENSBTAG00000002881
ENSBTAG00000002882
ENSBTAG00000002883
ENSBTAG00000002885
ENSBTAG00000002887
ENSBTAG00000002888
ENSBTAG00000002890
ENSBTAG00000002891
ENSBTAG00000002894
ENSBTAG00000002895
ENSBTAG00000002896
ENSBTAG00000002898
ENSBTAG00000002900
ENSBTAG00000002902
ENSBTAG00000002904
ENSBTAG00000002907
ENSBTAG00000002908
ENSBTAG00000002910
ENSBTAG00000002912
ENSBTAG00000002913
ENSBTAG00000002914
ENSBTAG00000002915
ENSBTAG00000002917
ENSBTAG00000002918
ENSBTAG00000002919
ENSBTAG00000002920
ENSBTAG00000002921
ENSBTAG00000002922
ENSBTAG00000002923
ENSBTAG00000002924
ENSBTAG00000002928
ENSBTAG00000002929
ENSBTAG00000002931
ENSBTAG00000002934
ENSBTAG00000002935
ENSBTAG00000002936
ENSBTAG00000002937
ENSBTAG00000002938
ENSBTAG00000002939
ENSBTAG00000002940
ENSBTAG00000002941
ENSBTAG00000002942
ENSBTAG00000002943
ENSBTAG00000002944
ENSBTAG00000002947
ENSBTAG00000002948
ENSBTAG00000002949
ENSBTAG00000002950
ENSBTAG00000002951
ENSBTAG00000002952
ENSBTAG00000002953
ENSBTAG00000002955
ENSBTAG00000002956
ENSBTAG00000002959
ENSBTAG00000002960
ENSBTAG00000002962
ENSBTAG00000002963
ENSBTAG00000002964
ENSBTAG00000002965
ENSBTAG00000002966
ENSBTAG00000002970
ENSBTAG00000002971
ENSBTAG00000002972
ENSBTAG00000002973
[truncated: 22,617 more rows]
