# Supplementary material for: Ruminal Transcriptomic Analysis of Grass-Fed and Grain-Fed Angus Beef Cattle
Source: PLoS One. 2015 Jun 19;10(6):e0116437. doi: 10.1371/journal.pone.0116437 (PMC4475051; doi:10.1371/journal.pone.0116437)
Supplement: S3 Table — (XLS) [file pone.0116437.s004.xls]

## Sheet: RumenSigensembl_edgeRGLM
Ensemble Gene ID	logFC	logCPM	PValue	FDR
ENSBTAG00000008240	-10.2324	3.45575	1.44458e-09	2.22056e-05
ENSBTAG00000012584	10.0352	3.13205	1.80416e-09	2.22056e-05
ENSBTAG00000034848	9.83299	2.93466	1.73562e-08	0.000142413
ENSBTAG00000013831	10.2419	3.3564	6.05864e-08	0.000372849
ENSBTAG00000000310	-9.58044	2.84622	1.16407e-07	0.000573094
ENSBTAG00000014329	10.3849	3.50159	1.90253e-07	0.000780544
ENSBTAG00000016857	-9.47078	2.74499	2.46533e-07	0.00086695
ENSBTAG00000008121	-9.40866	2.68794	3.70667e-07	0.00114054
ENSBTAG00000033510	5.51823	6.09194	4.29159e-07	0.0011738
ENSBTAG00000018647	5.49098	3.38617	5.93173e-07	0.00133736
ENSBTAG00000032944	-9.38403	2.66449	5.97617e-07	0.00133736
ENSBTAG00000012866	-5.63268	5.79077	8.29483e-07	0.00170155
ENSBTAG00000015238	5.1788	6.10339	1.38994e-06	0.00236876
ENSBTAG00000000970	7.38312	2.57439	1.42639e-06	0.00236876
ENSBTAG00000006762	4.56647	5.51344	1.44343e-06	0.00236876
ENSBTAG00000015991	6.35025	5.91326	1.77369e-06	0.00246603
ENSBTAG00000021326	9.63008	2.67486	1.84613e-06	0.00246603
ENSBTAG00000008299	5.22574	5.5282	1.91405e-06	0.00246603
ENSBTAG00000020298	5.50683	4.8382	1.98602e-06	0.00246603
ENSBTAG00000040133	9.47095	2.51587	2.0036e-06	0.00246603
ENSBTAG00000046124	8.13391	4.69444	2.76805e-06	0.00324468
ENSBTAG00000009292	-5.03504	3.51419	3.41263e-06	0.00381842
ENSBTAG00000022564	3.88017	5.27268	4.37295e-06	0.00450565
ENSBTAG00000004247	9.86583	2.91293	4.3929e-06	0.00450565
ENSBTAG00000016713	6.94964	2.986	4.78655e-06	0.00464667
ENSBTAG00000006546	5.73166	3.44435	4.90793e-06	0.00464667
ENSBTAG00000019181	5.55289	3.05699	5.73674e-06	0.00523021
ENSBTAG00000010253	3.88834	5.79298	6.20892e-06	0.00533465
ENSBTAG00000011100	3.5072	5.44019	6.28472e-06	0.00533465
ENSBTAG00000021923	6.65787	2.69855	7.69425e-06	0.00631338
ENSBTAG00000000561	5.17468	4.65027	9.60415e-06	0.00762632
ENSBTAG00000037453	3.57896	5.41463	1.02432e-05	0.00775278
ENSBTAG00000008342	4.31327	5.93638	1.04934e-05	0.00775278
ENSBTAG00000026326	9.16014	2.27996	1.07083e-05	0.00775278
ENSBTAG00000045662	4.05334	6.66146	1.19803e-05	0.00842592
ENSBTAG00000008954	4.78839	3.26114	1.302e-05	0.0086936
ENSBTAG00000020269	8.86614	1.95744	1.31451e-05	0.0086936
ENSBTAG00000002319	-4.94538	3.54705	1.34204e-05	0.0086936
ENSBTAG00000001925	10.1735	3.29284	1.58202e-05	0.00977759
ENSBTAG00000015607	4.17229	5.06826	1.60538e-05	0.00977759
ENSBTAG00000012088	-3.78674	5.07397	1.62854e-05	0.00977759
ENSBTAG00000016121	4.24175	5.59528	1.68554e-05	0.00985208
ENSBTAG00000020705	4.39929	4.25579	1.72099e-05	0.00985208
ENSBTAG00000039289	3.60763	6.02363	1.77223e-05	0.00991483
ENSBTAG00000001350	4.84578	7.05007	1.89168e-05	0.0101537
ENSBTAG00000021368	3.48984	6.22701	1.91192e-05	0.0101537
ENSBTAG00000003505	-3.74525	5.80855	1.93868e-05	0.0101537
ENSBTAG00000038520	6.62868	4.68477	2.19222e-05	0.0112425
ENSBTAG00000004381	6.17874	7.3714	2.33961e-05	0.0117534
ENSBTAG00000021251	3.70952	6.0037	2.50425e-05	0.0119008
ENSBTAG00000010411	-4.96833	3.85759	2.55338e-05	0.0119008
ENSBTAG00000037856	6.21932	2.7914	2.57381e-05	0.0119008
ENSBTAG00000035081	5.41778	4.75641	2.60982e-05	0.0119008
ENSBTAG00000024091	4.51274	6.12718	2.63593e-05	0.0119008
ENSBTAG00000012370	-4.65526	6.43915	2.65902e-05	0.0119008
ENSBTAG00000017448	-5.93722	2.68857	3.09359e-05	0.013597
ENSBTAG00000004948	4.27334	6.36442	3.14847e-05	0.013597
ENSBTAG00000018394	5.86375	2.41404	3.29227e-05	0.0139089
ENSBTAG00000015345	4.9157	6.28598	3.3337e-05	0.0139089
ENSBTAG00000019870	3.51123	5.89655	3.56515e-05	0.0146266
ENSBTAG00000046649	8.69104	1.79058	3.70297e-05	0.0148404
ENSBTAG00000016473	4.06073	4.8908	3.73783e-05	0.0148404
ENSBTAG00000018566	-5.0844	3.07029	3.82961e-05	0.0148735
ENSBTAG00000000717	3.58034	5.74162	3.89356e-05	0.0148735
ENSBTAG00000045734	6.52559	3.09809	3.92744e-05	0.0148735
ENSBTAG00000004490	-8.9345	2.2528	3.98834e-05	0.0148753
ENSBTAG00000015460	4.09023	6.28053	4.10273e-05	0.0150736
ENSBTAG00000003275	9.15018	2.1822	4.4786e-05	0.0161304
ENSBTAG00000020810	4.58663	4.58101	4.56085e-05	0.0161304
ENSBTAG00000010802	4.02876	4.8148	4.58697e-05	0.0161304
ENSBTAG00000004562	6.33028	2.37066	4.70733e-05	0.0163205
ENSBTAG00000007164	3.97441	5.88825	5.26118e-05	0.0179874
ENSBTAG00000009178	3.88818	4.7715	5.44766e-05	0.0182711
ENSBTAG00000012374	5.23916	4.45202	5.49261e-05	0.0182711
ENSBTAG00000013657	-9.06326	2.37468	5.65576e-05	0.01835
ENSBTAG00000039483	4.99275	7.77656	5.66542e-05	0.01835
ENSBTAG00000009717	-3.56836	4.90815	5.88076e-05	0.0187708
ENSBTAG00000016255	3.54457	5.13097	5.97021e-05	0.0187708
ENSBTAG00000008139	-5.03015	3.11914	6.0941e-05	0.0187708
ENSBTAG00000045677	5.89321	2.45131	6.17271e-05	0.0187708
ENSBTAG00000002092	-5.09983	3.05865	6.1766e-05	0.0187708
ENSBTAG00000044318	9.62618	2.66483	6.41819e-05	0.0191707
ENSBTAG00000038682	3.97691	7.16288	6.5539e-05	0.0191707
ENSBTAG00000020729	3.88053	7.16493	6.55409e-05	0.0191707
ENSBTAG00000036102	9.60559	2.64367	6.82521e-05	0.0191707
ENSBTAG00000017602	5.55436	5.74768	6.84921e-05	0.0191707
ENSBTAG00000006343	3.84797	6.95642	6.85383e-05	0.0191707
ENSBTAG00000021347	3.74272	4.61552	6.96774e-05	0.0191707
ENSBTAG00000046353	4.35522	3.79727	6.98877e-05	0.0191707
ENSBTAG00000002882	4.07261	3.58315	7.00909e-05	0.0191707
ENSBTAG00000004652	3.82433	4.31574	7.17006e-05	0.0192728
ENSBTAG00000046408	-8.65338	2.00074	7.26973e-05	0.0192728
ENSBTAG00000045895	-4.23399	3.26615	7.29675e-05	0.0192728
ENSBTAG00000040543	-8.64234	1.99428	7.35961e-05	0.0192728
ENSBTAG00000024449	3.90445	3.5338	7.53984e-05	0.0194684
ENSBTAG00000007101	5.84895	2.39187	7.59248e-05	0.0194684
ENSBTAG00000002982	3.81903	5.14079	7.70352e-05	0.0195495
ENSBTAG00000014972	6.24218	2.27582	8.0898e-05	0.0201579
ENSBTAG00000015606	4.25578	4.30607	8.17607e-05	0.0201579
ENSBTAG00000040584	5.5325	8.14999	8.18896e-05	0.0201579
ENSBTAG00000002849	3.63763	6.26846	8.369e-05	0.0203972
ENSBTAG00000047944	-5.95763	2.78649	8.58554e-05	0.0205587
ENSBTAG00000003234	3.3589	6.34866	8.63098e-05	0.0205587
ENSBTAG00000020939	-6.3977	2.31257	8.68582e-05	0.0205587
ENSBTAG00000037673	3.64933	5.08611	9.1948e-05	0.0215561
ENSBTAG00000018281	-4.50366	2.99181	9.49537e-05	0.0216686
ENSBTAG00000021526	-8.67871	2.02281	9.53315e-05	0.0216686
ENSBTAG00000002136	4.26052	3.57316	9.54337e-05	0.0216686
ENSBTAG00000021176	-4.38604	3.99042	9.5949e-05	0.0216686
ENSBTAG00000005372	3.50295	4.48416	9.89893e-05	0.022152
ENSBTAG00000027974	4.37629	4.74175	0.000101744	0.0224603
ENSBTAG00000020342	-3.99874	3.37301	0.000102192	0.0224603
ENSBTAG00000025130	-5.68022	2.53386	0.000104165	0.0226913
ENSBTAG00000019390	3.50759	6.35274	0.00011726	0.02532
ENSBTAG00000012194	4.50395	3.22959	0.000121569	0.0260221
ENSBTAG00000043951	4.04046	7.10101	0.000124299	0.0262556
ENSBTAG00000046803	-4.64603	4.80645	0.000125696	0.0262556
ENSBTAG00000035012	-8.63197	1.98085	0.000125859	0.0262556
ENSBTAG00000020243	-8.54345	1.90257	0.000132621	0.0274153
ENSBTAG00000005734	-8.47007	1.8401	0.000133834	0.0274153
ENSBTAG00000013980	-8.46039	1.83031	0.00013476	0.0274153
ENSBTAG00000009510	-8.56958	1.92555	0.000136349	0.0275112
ENSBTAG00000019712	3.90624	5.53799	0.00014509	0.0288202
ENSBTAG00000040393	3.42535	6.98736	0.000146271	0.0288202
ENSBTAG00000005273	4.40604	2.78397	0.000146349	0.0288202
ENSBTAG00000006278	3.74706	6.38755	0.000149119	0.0289171
ENSBTAG00000001806	-5.19114	2.53524	0.000149274	0.0289171
ENSBTAG00000005717	4.38715	2.76822	0.000151253	0.0289171
ENSBTAG00000004750	-3.25492	4.27058	0.00015154	0.0289171
ENSBTAG00000014447	3.35128	4.36608	0.000153074	0.0289776
ENSBTAG00000021187	-3.43746	4.32461	0.000154211	0.0289776
ENSBTAG00000026400	3.49764	4.84904	0.000157114	0.0291043
ENSBTAG00000009217	5.041	2.74564	0.00015725	0.0291043
ENSBTAG00000021118	3.86359	6.95286	0.000160681	0.029113
ENSBTAG00000006156	5.21547	3.45358	0.000161031	0.029113
ENSBTAG00000027419	4.56738	3.05467	0.00016345	0.029113
ENSBTAG00000009997	-4.64243	3.07469	0.000163931	0.029113
ENSBTAG00000025760	9.19886	2.32697	0.000164134	0.029113
ENSBTAG00000020196	7.20071	4.44262	0.000165564	0.029113
ENSBTAG00000003196	4.77348	6.83845	0.00016644	0.029113
ENSBTAG00000001706	5.35862	5.91414	0.000166759	0.029113
ENSBTAG00000037559	3.95538	6.64068	0.000173646	0.030023
ENSBTAG00000007079	4.8308	3.65193	0.00017441	0.030023
ENSBTAG00000002299	4.64092	3.93909	0.000176244	0.0301279
ENSBTAG00000018663	3.30201	3.94425	0.00017947	0.0304677
ENSBTAG00000009834	-8.45087	1.82056	0.000183026	0.0308586
ENSBTAG00000039356	3.34556	4.09611	0.000190173	0.0317053
ENSBTAG00000014560	-3.63584	3.7582	0.000190814	0.0317053
ENSBTAG00000023073	4.17591	3.10542	0.000191911	0.0317053
ENSBTAG00000019455	4.21287	5.73337	0.000193467	0.0317492
ENSBTAG00000011779	4.13608	5.66987	0.000197387	0.0321779
ENSBTAG00000007578	4.87678	2.61837	0.000199201	0.0322601
ENSBTAG00000038480	4.06288	3.13342	0.000203769	0.0325337
ENSBTAG00000015406	4.29369	5.51204	0.000205302	0.0325337
ENSBTAG00000017478	3.74967	3.82441	0.000205824	0.0325337
ENSBTAG00000038186	3.21152	5.22078	0.000206177	0.0325337
ENSBTAG00000030322	8.63842	1.67351	0.000210982	0.0330798
ENSBTAG00000012083	3.35319	4.93977	0.000214993	0.0334954
ENSBTAG00000017943	4.76598	3.12135	0.000217162	0.0336206
ENSBTAG00000018570	4.33089	3.9482	0.00022005	0.0337615
ENSBTAG00000018914	3.98939	6.29511	0.000220816	0.0337615
ENSBTAG00000009656	8.41399	1.54875	0.000229283	0.034737
ENSBTAG00000033346	-8.33356	1.71846	0.000230019	0.034737
ENSBTAG00000021775	3.40643	5.08529	0.000235188	0.0351432
ENSBTAG00000026278	5.32884	6.15934	0.000235564	0.0351432
ENSBTAG00000031497	3.62802	6.52899	0.000239522	0.0355185
ENSBTAG00000001598	2.89186	5.449	0.000241756	0.035601
ENSBTAG00000017266	3.31248	5.23853	0.000242971	0.035601
ENSBTAG00000020859	3.32588	3.78011	0.000244745	0.0356297
ENSBTAG00000014612	6.65228	1.83164	0.000246062	0.0356297
ENSBTAG00000011027	3.39654	6.10134	0.000247995	0.0356997
ENSBTAG00000020097	4.41602	8.07399	0.000256864	0.0367498
ENSBTAG00000008192	-3.61087	3.87439	0.00025948	0.0367498
ENSBTAG00000046570	3.76903	5.76032	0.000259769	0.0367498
ENSBTAG00000018947	9.15949	2.18747	0.000268418	0.0377565
ENSBTAG00000032059	3.50524	5.67226	0.000284205	0.03975
ENSBTAG00000015939	4.13492	6.69178	0.000287977	0.04005
ENSBTAG00000004558	2.9401	5.88697	0.000292541	0.0404561
ENSBTAG00000003989	2.6922	5.55407	0.00030104	0.0413271
ENSBTAG00000012851	5.77602	4.89611	0.000302197	0.0413271
ENSBTAG00000005162	5.90497	1.94471	0.000305488	0.0415464
ENSBTAG00000045787	6.22285	2.27491	0.000312169	0.0422217
ENSBTAG00000008682	-4.51288	2.5806	0.000314224	0.0422674
ENSBTAG00000016165	3.55863	5.0221	0.000321491	0.0429721
ENSBTAG00000011338	-3.29947	4.28631	0.000322954	0.0429721
ENSBTAG00000021220	3.92235	3.44838	0.000334625	0.0442857
ENSBTAG00000007958	2.9989	5.82953	0.0003378	0.0444668
ENSBTAG00000016058	3.84144	4.50679	0.000343946	0.0449162
ENSBTAG00000017041	-6.12666	2.06991	0.000344863	0.0449162
ENSBTAG00000025035	3.50667	3.59707	0.00035541	0.0460461
ENSBTAG00000019683	8.94572	2.07969	0.000365187	0.0467468
ENSBTAG00000007506	-8.21143	1.61118	0.000367806	0.0467468
ENSBTAG00000011112	3.23242	5.89591	0.00037073	0.0467468
ENSBTAG00000039722	3.60727	3.36178	0.00037164	0.0467468
ENSBTAG00000017094	3.18712	6.09161	0.000371831	0.0467468
ENSBTAG00000013213	-8.22968	1.62631	0.000372212	0.0467468
ENSBTAG00000037795	4.50563	3.43081	0.000376067	0.0469912
ENSBTAG00000017242	4.74431	4.04819	0.000378847	0.046997
ENSBTAG00000000897	3.62917	4.48651	0.000380797	0.046997
ENSBTAG00000008216	4.15298	3.25283	0.000384289	0.046997
ENSBTAG00000037604	-8.3675	1.75158	0.000388164	0.046997
ENSBTAG00000013015	-4.32455	2.66152	0.000388661	0.046997
ENSBTAG00000015792	9.04181	2.06807	0.000388778	0.046997
ENSBTAG00000019349	3.56788	4.33401	0.000389478	0.046997
ENSBTAG00000045638	9.02639	2.05248	0.000400108	0.0479866
ENSBTAG00000015692	3.29858	3.94308	0.000401578	0.0479866
ENSBTAG00000018077	4.33049	8.14345	0.000405253	0.0481918
ENSBTAG00000021160	3.62327	5.01536	0.000408655	0.0483627
ENSBTAG00000001712	-3.42742	3.3943	0.000425368	0.0499407
ENSBTAG00000047786	-6.08335	2.08576	0.000426046	0.0499407
ENSBTAG00000006024	-8.17605	1.58137	0.000431467	0.0500119
ENSBTAG00000011154	4.45775	7.83217	0.000433805	0.0500119
ENSBTAG00000017846	3.10344	6.0308	0.000434743	0.0500119
ENSBTAG00000014615	6.65377	1.89084	0.00043478	0.0500119
ENSBTAG00000031256	3.90632	2.93045	0.000437789	0.0501238
ENSBTAG00000006136	3.47818	4.22588	0.000441557	0.0503005
ENSBTAG00000048212	4.61523	2.86745	0.000445941	0.0503005
ENSBTAG00000003504	2.69127	5.82475	0.000447563	0.0503005
ENSBTAG00000003069	-3.15435	4.10397	0.000447958	0.0503005
ENSBTAG00000010529	3.77982	3.72669	0.000449549	0.0503005
ENSBTAG00000011582	3.75768	5.41399	0.000459415	0.050783
ENSBTAG00000020028	3.39589	3.39086	0.000459672	0.050783
ENSBTAG00000017357	8.97915	2.00474	0.00046005	0.050783
ENSBTAG00000014885	-4.61406	2.74722	0.000466996	0.0513196
ENSBTAG00000005685	4.79973	3.28827	0.000478199	0.052317
ENSBTAG00000006288	-8.1886	1.59366	0.000490877	0.0533557
ENSBTAG00000011279	5.52035	3.03176	0.000492027	0.0533557
ENSBTAG00000008253	4.62296	2.73111	0.000500959	0.0540223
ENSBTAG00000012406	6.48278	1.68731	0.000502564	0.0540223
ENSBTAG00000012275	5.16824	6.8902	0.000504925	0.0540401
ENSBTAG00000001826	2.99077	5.28643	0.000513489	0.0547188
ENSBTAG00000006001	3.43986	4.38189	0.000519226	0.0550916
ENSBTAG00000003191	2.75701	4.9453	0.000523286	0.0552842
ENSBTAG00000006474	2.89647	4.88089	0.000531905	0.0559546
ENSBTAG00000038058	8.67427	1.70101	0.000535904	0.0560941
ENSBTAG00000021211	-4.28562	4.33798	0.000537789	0.0560941
ENSBTAG00000002934	6.40832	3.36749	0.000549849	0.0571101
ENSBTAG00000005250	-3.78826	3.93165	0.000552436	0.0571377
ENSBTAG00000016412	3.79858	6.06284	0.00058037	0.0597757
ENSBTAG00000021601	8.20481	1.3574	0.000583245	0.0598215
ENSBTAG00000020130	3.58279	5.5171	0.000591265	0.0602802
ENSBTAG00000007216	-8.34216	1.72307	0.000592615	0.0602802
ENSBTAG00000038890	8.89682	1.92176	0.00060482	0.0612685
ENSBTAG00000015518	3.50684	6.12122	0.000611391	0.0616804
ENSBTAG00000034529	2.98221	6.27898	0.00062463	0.0627587
ENSBTAG00000045834	3.93197	3.51735	0.000631836	0.0632247
ENSBTAG00000010444	3.40335	6.09219	0.000642793	0.0640607
ENSBTAG00000003544	2.90869	4.14771	0.000648497	0.0643686
ENSBTAG00000002444	2.69845	5.67244	0.000660834	0.0653296
ENSBTAG00000007517	-8.39383	1.77544	0.000664229	0.0653856
ENSBTAG00000003018	-3.01146	4.22305	0.000666712	0.0653856
ENSBTAG00000002134	8.86253	1.88729	0.000672741	0.0656546
ENSBTAG00000000595	-6.6619	2.54202	0.000674789	0.0656546
ENSBTAG00000001102	2.86542	5.00789	0.000680114	0.0659122
ENSBTAG00000004269	4.99313	2.52559	0.000690127	0.0662531
ENSBTAG00000015793	4.11795	2.50676	0.000690879	0.0662531
ENSBTAG00000007758	-8.10501	1.52104	0.000693997	0.0662531
ENSBTAG00000000233	5.08793	2.04106	0.000694398	0.0662531
ENSBTAG00000009819	3.36646	4.07422	0.000711308	0.0676045
ENSBTAG00000012482	3.03772	4.78096	0.000719174	0.0676048
ENSBTAG00000014707	4.82438	4.41611	0.000720689	0.0676048
ENSBTAG00000009434	3.28074	7.4982	0.000727382	0.0676048
ENSBTAG00000010645	4.37895	4.77814	0.000730709	0.0676048
ENSBTAG00000006655	6.33128	2.90583	0.000730722	0.0676048
ENSBTAG00000021082	5.41028	4.38266	0.000732154	0.0676048
ENSBTAG00000021338	3.1018	4.84336	0.000734956	0.0676048
ENSBTAG00000000376	4.46774	2.72688	0.00073588	0.0676048
ENSBTAG00000025485	5.3202	3.54378	0.000736028	0.0676048
ENSBTAG00000047811	8.70539	1.84712	0.000741959	0.0678962
ENSBTAG00000038141	3.04563	5.67232	0.000756099	0.0689339
ENSBTAG00000033268	-8.11801	1.52755	0.000768011	0.0697174
ENSBTAG00000011437	3.11005	5.49532	0.000772299	0.0697174
ENSBTAG00000048257	5.04542	2.32808	0.00077319	0.0697174
ENSBTAG00000013957	6.5768	1.82241	0.000780148	0.0699792
ENSBTAG00000034964	4.80178	2.74105	0.000781779	0.0699792
ENSBTAG00000007439	3.63513	2.97549	0.00079948	0.0708609
ENSBTAG00000020609	3.16163	5.96197	0.000800096	0.0708609
ENSBTAG00000033423	3.7159	4.4238	0.000801701	0.0708609
ENSBTAG00000017527	2.77784	5.74603	0.000803144	0.0708609
ENSBTAG00000020067	3.36599	5.57114	0.000810251	0.0712327
ENSBTAG00000025161	3.32909	6.93378	0.000820126	0.0718442
ENSBTAG00000017452	2.97207	3.90844	0.000826338	0.0721316
ENSBTAG00000027625	3.8654	7.81514	0.000855483	0.0744119
ENSBTAG00000039784	2.62891	5.29137	0.000887909	0.0769605
ENSBTAG00000020605	3.53459	3.70632	0.000894696	0.0770964
ENSBTAG00000009260	-8.15353	1.55789	0.000895742	0.0770964
ENSBTAG00000038733	2.74392	5.57875	0.000905086	0.0772248
ENSBTAG00000019822	-2.89023	4.99014	0.000905725	0.0772248
ENSBTAG00000018841	3.34498	3.10926	0.000906645	0.0772248
ENSBTAG00000013888	3.5828	3.30014	0.00091314	0.0774555
ENSBTAG00000000582	4.7348	5.98492	0.000915646	0.0774555
ENSBTAG00000004838	4.10659	3.62593	0.000923248	0.0777685
ENSBTAG00000003392	7.97582	1.06271	0.000933187	0.0777685
ENSBTAG00000004411	-4.78716	2.21169	0.000934106	0.0777685
ENSBTAG00000005461	3.0877	4.07989	0.000935118	0.0777685
ENSBTAG00000014169	4.10548	2.85918	0.000935143	0.0777685
ENSBTAG00000006731	3.23402	5.09971	0.000938609	0.077794
ENSBTAG00000004129	-4.40375	5.31599	0.000965065	0.0795821
ENSBTAG00000001444	-3.02524	6.22895	0.000973439	0.0795821
ENSBTAG00000020747	2.98987	4.8468	0.000974108	0.0795821
ENSBTAG00000017158	4.88549	2.16824	0.000974733	0.0795821
ENSBTAG00000036078	3.42366	3.5157	0.000976349	0.0795821
ENSBTAG00000040394	8.58619	1.73273	0.000999809	0.0810248
ENSBTAG00000018509	3.66116	2.83494	0.00100063	0.0810248
ENSBTAG00000007436	3.79439	4.06395	0.00100863	0.0811071
ENSBTAG00000005776	3.21507	6.77099	0.00100957	0.0811071
ENSBTAG00000025260	4.46101	6.44488	0.00101153	0.0811071
ENSBTAG00000001911	-8.04851	1.46692	0.00101556	0.0811655
ENSBTAG00000018125	-7.93189	1.36789	0.00103157	0.0821782
ENSBTAG00000006694	3.19946	5.54781	0.00106276	0.0843866
ENSBTAG00000022571	3.03448	3.87226	0.00106614	0.0843866
ENSBTAG00000011330	3.59505	4.3321	0.00107499	0.0848136
ENSBTAG00000003751	8.09552	1.26217	0.00109067	0.0855697
ENSBTAG00000032092	-3.0278	5.80689	0.00109319	0.0855697
ENSBTAG00000001754	4.41533	8.0504	0.001095	0.0855697
ENSBTAG00000002356	3.47694	4.85272	0.00109876	0.0855921
ENSBTAG00000000836	4.44824	4.31649	0.00114146	0.0886378
ENSBTAG00000019343	2.79545	5.44708	0.00115127	0.0891088
ENSBTAG00000037608	5.27604	5.01782	0.00115508	0.0891088
ENSBTAG00000004086	3.36477	5.10157	0.00115839	0.0891088
ENSBTAG00000004014	-2.92128	3.8347	0.00117824	0.0903541
ENSBTAG00000009851	2.97379	5.3793	0.00118488	0.0905806
ENSBTAG00000031654	-7.84931	1.29807	0.00120869	0.0921146
ENSBTAG00000014140	3.04617	7.71547	0.00122569	0.0931218
ENSBTAG00000002138	6.30446	3.26925	0.00123341	0.0932789
ENSBTAG00000001333	2.99968	5.64737	0.00123533	0.0932789
ENSBTAG00000016661	4.51004	2.89562	0.00124423	0.0934035
ENSBTAG00000006520	6.04584	2.93098	0.00124457	0.0934035
ENSBTAG00000006947	8.61719	1.64262	0.00125424	0.0938433
ENSBTAG00000010758	4.30611	4.30476	0.00125899	0.0939128
ENSBTAG00000007115	3.36638	6.25746	0.00126332	0.0939512
ENSBTAG00000016688	3.58833	7.8212	0.00127376	0.0941721
ENSBTAG00000004272	4.66183	6.47088	0.00127394	0.0941721
ENSBTAG00000047202	5.64547	4.53754	0.00128599	0.0947784
ENSBTAG00000012261	6.30416	2.87474	0.00133268	0.0978228
ENSBTAG00000006578	-7.83111	1.28152	0.00133525	0.0978228
ENSBTAG00000013919	3.46935	4.43463	0.00133983	0.097867
ENSBTAG00000002129	3.5	7.10567	0.00135157	0.0982222
ENSBTAG00000020126	2.65034	5.96295	0.00135267	0.0982222
ENSBTAG00000002019	3.66668	4.6425	0.00137504	0.0993057
ENSBTAG00000023026	2.4201	5.20705	0.00137566	0.0993057
ENSBTAG00000008683	3.60408	7.98034	0.00138919	0.0999895
