# Supplementary material for: Ruminal Transcriptomic Analysis of Grass-Fed and Grain-Fed Angus Beef Cattle
Source: PLoS One. 2015 Jun 19;10(6):e0116437. doi: 10.1371/journal.pone.0116437 (PMC4475051; doi:10.1371/journal.pone.0116437)
Supplement: S4 Table — (XLS) [file pone.0116437.s005.xls]

## Sheet: Sheet0
ID	Molecules in Network	Score	Focus Molecules	Top Diseases and Functions
1	Actin,Alpha Acnin,ANO1,Ap1,ASS1,Calmodulin,CLCA4,CLCN3,CNGA3,DLGAP1,DSG3,EPCAM,F3,F Actin,FSCN1,GAS1,GRIN1,GSS,HMGA1,LCP1,LLGL2,MISP,MYO10,MYO5B,NFkB (complex),PARD6B,PI3K (complex),PIP,RAB25,RPH3A,RSPO3,SGK1,SPN,TP63,VSNL1	50	28	Molecular Transport, Cardiovascular Disease, Organ Morphology
2	ADRA2B,Akt,CCL11,CCL20,chemokine,CXCL14,ERBB3,ERK1/2,F2RL1,FZD6,Gpcr,Gpm6b,GPR115,GPRC5C,GSR,IL-1R/TLR,IL1R1,IL1R2,LPAR2,MYOC,OCLN,P2RX3,p85 (pik3r),PP2A,Ppp2c,PTGER1,PTGER4,RPS6KA1,S1PR5,SFRP1,SFRP5,SLC6A4,SLC9A2,TLR3,TNS4	48	27	Cell-To-Cell Signaling and Interaction, Immunological Disease, Connective Tissue Disorders
3	ANK1,APC (complex),CA12,CDC20,CDH1,CDH11,CDKN2B,CENPF,CHRNA5,CHRNB2,Creb,Cyclin A,Cytokeratin,DSC2,DSG1,DSG2,FGFR3,FOXA1,Histone h3,Histone h4,Hsp70,ID2,IQGAP2,KRT3,KRT7,KRT8,KRT12,PRLR,PSMB9,PVRL1,Rb,RNA polymerase II,RPRM,RRM2,SERPINB2	46	26	Embryonic Development, Organ Development, Organismal Development
4	AGPAT2,BGN,CDCP1,Collagen type I,Collagen type XVIII,Collagen(s),CYP26A1,CYP2C19,DCN,EFEMP1,ERMP1,F11R,FBLN1,FBLN2,glutathione transferase,GST,GSTA1,GSTM1,GSTO1,HOXA3,Integrin,KLF5,Laminin,Laminin1,MFAP5,MGP,MHC Class II (complex),MKI67,N-cor,NT5E,PPARG,Rxr,SDC1,THBS4,USP18	41	24	Cancer, Drug Metabolism, Gastrointestinal Disease
5	ATP1B3,CAV1,EFNB3,ELAVL1,EMD,GALNT1,GALNT3,GALNT5,GALNT6,GALNT8,GALNT9,GALNT11,GALNT16,GATA6,GJB3,GJB5,GLP1R,KCND3,KRT1,LMNA,LMNB1,MALL,MED1,OSR2,PAQR6,polypeptide N-acetylgalactosaminyltransferase,POU5F1,PPARA,PRSS27,SERINC2,SGPP2,SHMT1,SOX15,TINCR,WBSCR17	25	17	Post-Translational Modification, Protein Synthesis, Cell Morphology
6	ADH7,AHCYL2,ARHGAP8/PRR5-ARHGAP8,ARMC9,ATP7B,BAIAP2L1,CTSC,CYP4F3,CYP4F11,CYP4F12,DOCK2,FSTL3,GABRA2,GABRA5,GABRD,GLRX,GNB1L,GSTO2,HLX,JOSD2,KRT75,NAT1,NT5C1B,PAPSS2,PRR5,RDH10,RDH11,RDH12,RDH14,SASH1,SDR16C5,STXBP2,TXNDC12,UBC,UNC5B	23	16	Vitamin and Mineral Metabolism, Lipid Metabolism, Small Molecule Biochemistry
7	AQP8,AVPI1,BST1,CYP3A43,DNAJC17,DNAJC28,DNAJC30,EIF1AD,ETNK2,FGL2,GGT6,GPX7,HNF4A,HSD17B2,HSD17B3,HSPA4L,IRF6,KCNK5,Keg1,MAL2,MAP7,MDFI,NAT8,PARP9,PERP,RORC,SERTAD3,SLC35A2,SLC7A2,Slco1a1,Slco1a4,STAT1,TAPBPL,TENM4,TTC25	21	15	Molecular Transport, Endocrine System Development and Function, Lipid Metabolism
8	C15orf48,CACNG5,CACNG7,CDH23,CRISPLD2,DENND2A,DENND2C,DLG4,DOCK8,DUOXA1,EFNA3,EFS,ENPP1,ENPP3,EZH2,FGFBP1,FUCA1,GAB3,GATA5,HLA-DRA,HSD11B2,IFI30,LYN,LYPD6B,MATN4,MNDA,PITPNM3,PSRC1,PTBP3,PTK2B,ROBO1,SH2D3C,TP53,YY1,ZCCHC7	20	15	Cell Cycle, Cellular Assembly and Organization, Cellular Function and Maintenance
9	ANKRD27,CDS1,CDS2,CYB561,DCUN1D5,DSC3,EVPL,EXPH5,FADS1,FADS2,FADS6,GORAB,IMPA1,IMPA2,IMPAD1,KAZN,MPZL2,PADI1,PADI2,PKP4,PMM1,RAB38,RBM38,RCAN3,RCHY1,SCD5,SEL1L3,SLC26A2,SPINT1,ST14,STEAP3,TMBIM1,TNNI3,UBC,ZNF160	19	14	Dermatological Diseases and Conditions, Hereditary Disorder, Lipid Metabolism
10	AKR1C3,AKR1C1/AKR1C2,BCL2,BNIP2,BNIPL,CDO1,CLDN4,CMPK2,GLI1,HSD17B2,LPIN2,LPIN3,LPPR2,LPPR3,LPPR4,MAN1C1,NKX2-3,NREP,PAPSS2,phosphatidate phosphatase,PLAC9,PPAP2A,PPAP2B,PPAP2C,PPAPDC1A,PPAPDC1B,PRSS12,RNF213,SLC40A1,STAT5B,TMEM100,TMEM45B,TNFSF4,VHL	18	13	Lipid Metabolism, Small Molecule Biochemistry, Post-Translational Modification
11	AIM1,CD207,CDKN1A,CSAD,DHRS7,DPF1,ESR1,FBN3,FKBPL,GREM1,heparin,IFI27,IFITM3,KDM4A,KLF4,LCOR,miR-18a-5p (and other miRNAs w/seed AAGGUGC),PPP1CC,RAB19,SEPP1,SERPINB4,SMARCA4,Sod,SOD3,SPOCD1,STAP2,STAT5A,TACSTD2,TMEM72,TMPRSS11A,TOR1AIP1,VSTM4,ZBTB17,ZBTB7C,ZNF750	18	13	Cell Cycle, Infectious Disease, DNA Replication, Recombination, and Repair
12	AAMDC,ANXA10,APOPT1,BAG3,CCDC77,CMTM7,DBR1,DNAJB3,DPH2,E2F4,EMC4,FAM84A,FPGT,GPR119,MST1R,NR5A1,PIGV,PLEK2,PRR11,PTGR1,RTFDC1,S100A14,SDR42E1,SLC14A1,SPAG7,STARD7,TGM5,TMPRSS13,TMPRSS11D,TPPP3,TTC32,UBC,ZFHX4,ZNF3,ZSCAN20	16	12	Connective Tissue Disorders, Dermatological Diseases and Conditions, Developmental Disorder
13	ACAP1,AKAP8L,AKIP1,ARFGAP3,ASIC1,ASIC3,BANP,CARD8,FASLG,Glucocorticoid-GCR-Rela-Pkac,Ifi202b,IGHG3,IKBKG,IL12 (family),ISG15,KCNK7,KIAA1598,LDHA,MACC1,MIA,Mx1/Mx2,MYO15A,NFKBIZ,PDE10A,PDLIM2,PPP1R13L,PRKACA,REL/RELA/RELB,RELA,SH3RF2,STAT4,SYTL1,TRIM31,TSLP,UGT1A1	16	12	Gene Expression, Cell Cycle, Cell-To-Cell Signaling and Interaction
14	ACAN,ADAMTS5,ADAMTS8,ADAMTS9,ADAMTS15,BRMS1L,CDA,CRABP1,DPT,ESCO1,ESCO2,HDAC2,HOXA10,IL20RB,IRX3,IRX5,ISL1,ITGB8,KDM1A,LUM,NuRD,PAPPA2,PHF21A,PLXDC2,RBP1,RREB1,RUNX2,SPEF1,STX19,TDO2,TNR,TNXB,ZBED1,ZBP1,ZNF516	16	12	Cellular Development, Cellular Growth and Proliferation, Nervous System Development and Function
15	AGR2,ANKRD13D,AP1M2,APBB2,APP,C3orf20,DISC1,DNAJC4,EGFR,FCHO1,FOXI1,ganglioside GD1a,ganglioside GM2,ganglioside GT1,GNPTAB,KIF5C,KRT36,LANCL2,LYPD3,OLFM1,PDK3,PIP5K1A,PLEKHG2,RASSF7,RHOA,RIPK4,ROPN1,SH3BGRL3,SLC4A9,SLC5A1,SMTNL2,SPARCL1,SRR,VAC14,ZNF365	15	12	Carbohydrate Metabolism, Lipid Metabolism, Molecular Transport
16	ARHGAP25,C16orf78,CSNK1A1,EMP1,ENDOD1,FAM124A,FAM177A1,FAM35A,FAM83B,FAM83H,GINM1,Gm5451,ITGA6,LRRC58,LRRN1,MAGT1,MBNL3,MET,METTL14,miR-124-3p (and other miRNAs w/seed AAGGCAC),MYC,OAF,PTPN3,RBM47,RNPEPL1,SERPINB10,SERPINF2,SLC25A30,SLC7A5,SRPK1,STX10,TMEM248,TTC7A,UBC,YRDC	14	11	Cellular Development, Cellular Growth and Proliferation, Skeletal and Muscular System Development and Function
